# Supplementary material for: Molecular insights into the endoperoxide formation by Fe(II)/α-KG-dependent oxygenase NvfI
Source: Nat Commun. 2021 Jul 20;12:4417. doi: 10.1038/s41467-021-24685-6 (PMC8292354; doi:10.1038/s41467-021-24685-6)
Supplement: Supplementary file 4 — Source Data [file 41467_2021_24685_MOESM4_ESM.xlsx]

## Sheet: Figure 2
		peak area
		1	2	3	average	stdev	ratio			%			average(%)	comsumption				stdev
0	0	1021099	1082518	1081103	1.06157e+06	35058.9	0.961873	1.01973	1.0184	96.1873	101.973	101.84	100	3.81267	-1.97298	-1.83969	-4.73695e-15	1.10264
0.25	25	683519	751161	755770	730150	40449.3	0.643874	0.707592	0.711934	64.3874	70.7592	71.1934	68.78	35.6126	29.2408	28.8066	31.22	1.28649
0.5	50	467181	463649	400198	443676	37694.4	0.440084	0.436756	0.376986	44.0084	43.6756	37.6986	41.7942	55.9916	56.3244	62.3014	58.2058	3.05612
0.75	75	150362	147442	85343	127716	36724.8	0.141641	0.13889	0.0803929	14.1641	13.889	8.03929	12.0308	85.8359	86.111	91.9607	87.9692	2.98898
1	100		30352	32107	31229.5	1240.97		0.0285915	0.0302447		2.85915	3.02447	2.94181		97.1408	96.9755	97.0582	0.0826603
1.25	125	2482	2634	3531	2882.33	566.879	0.00233804	0.00248122	0.0033262	0.233804	0.248122	0.33262	0.271515	99.7662	99.7519	99.6674	99.7285	0.0436286
2	200	2679	2805	2722	2735.33	64.0495	0.00252361	0.0026423	0.00256412	0.252361	0.26423	0.256412	0.257668	99.7476	99.7358	99.7436	99.7423	0.00419872

## Sheet: Figure 6
		peak. Area
		1	2	3
	Neg	115561016	94622096	111251096			107144736	1.1057e+07							Neg
	WT	57768804	56511844	56175388			5.68187e+07	839854	46.9702	46.0834	47.2565	47.5706	0.78385	100	WT	98.1121	100.61	101.278	100	1.66882
	S114A	74712616	76801704	69897888			7.38041e+07	3.54045e+06	31.1174	30.2694	28.3197	34.7631	3.30436	66.2493	S114A	64.444	60.2929	74.0111	66.2493	7.03502
	Y116A	85266090	84694768	84462448			8.48078e+07	413566	20.8475	20.4197	20.9529	21.1698	0.385988	44.3845	Y116A	43.4738	44.609	45.0707	44.3845	0.821773
	Y116F	56103012	59602936	52658172			5.61214e+07	3.47242e+06	47.621	47.6381	44.3716	50.8532	3.24087	101.386	Y116F	101.422	94.4676	108.267	101.386	6.89984
	F127I	103225496		104342000			103783748	789488	3.13687	3.65789		2.61584	0.736842	6.67843	F127A	0	0	0	0	0
	R132A	33715228	28436736	30759744			3.09706e+07	2.64555e+06	71.0946	68.533	73.4595	71.2914	2.46914	151.361	F127I	7.7877		5.56915	6.67843	1.56875
	H138A	65026332	69366072	68612352			67668252	2.3188e+06	36.8441	39.3098	35.2595	35.9629	2.16417	78.4414	R132A	145.908	156.396	151.78	151.361	5.25683
	H138F	12723351	14376099	13726917			13608789	832682	87.2987	88.1251	86.5825	87.1884	0.777156	185.86	H138A	83.691	75.0678	76.5655	78.4414	4.60755
	W199F	92006840	95760584	95490848			94419424	2.09371e+06	11.8767	14.1285	10.625	10.8768	1.95409	25.2857	H138F	187.619	184.335	185.625	185.86	1.65457
	R201A	68329248	66776724	68329248			67811740	896350	36.7102	36.2272	37.6762	36.2272	0.836579	78.1563	W199A	0	0	0	0	0
	E208A	37169180	31633848	34324816			34375948	2.76802e+06	67.9163	65.3094	70.4756	67.9641	2.58344	144.595	W199F	30.0796	22.6208	23.1568	25.2857	4.16028
															R201A	77.128	80.2129	77.128	78.1563	1.78109
															E208A	139.044	150.043	144.696	144.595	5.50017

## Sheet: TableS1
	intensity							native isotope							C13_isotope				% of native isotope
m/z	495	497	499	501	503			495	497	499	501	503			495	497
H2O-O2	1	0	0	0	0		H2O-O2	1	0	0	0	0			86311	4831	0.946995	0.0530052
	1	0	0	0	0			1	0	0	0	0			38514	1738	0.956822	0.043178	0.055442	5.5442
	1	0	0	0	0			1	0	0	0	0			106053	8000	0.929857	0.0701428
H2O-18O2	437	348	22311	1517	0		H2O-18O2	24.2282	323.772	1236.97	280.033	0
	312	171	17700	1098	0			17.2979	153.702	981.323	116.677	0
	390	213	15792	1183	0			21.6224	191.378	875.54	307.46	0
H218O-O2	441	1627	551	0	0		H218O-O2	24.4499	1602.55	551	0	0
	520	1484	547	0	0			28.8298	1455.17	547	0	0
	421	2031	569	0	0			23.3411	2007.66	569	0	0
H218O-18O2	216	551	12142	37036	15544		H218O-18O2	11.9755	539.025	12142	24894	15544
	128	495	6165	18577	7890			7.09658	487.903	6165	12412	7890
	103	457	4340	14070	5427			5.71053	451.289	4340	9730	5427
	495	497	499	501	503		495	497	499	501	503	495	497	499	501	503
H2O-O2	1	0	0	0	0	H2O-O2	100					0	0	0	0	0
	1	0	0	0	0	H2O-18O2	1.97198	1.12483	95.6763	1.22686	0	0.327527	0.273584	1.07772	0.602977	0
	1	0	0	0	0	H218O-O2	17.0528	62.5085	20.4387	0	0	3.22953	4.54036	1.40357	0	0
H2O-18O2	0.0187138	0.013865	0.955429	0.0119919	0	H218O-18O2	0.378971	1.40101	18.2894	56.6954	23.2352	0.0464633	0.521443	0.433285	0.912747	0.857945
	0.0170656	0.00840712	0.968145	0.00638191	0
	0.0233801	0.0114729	0.946715	0.0184319	0
H218O-O2	0.168385	0.621229	0.210386	0	0					14479	3152	0.178776
	0.203842	0.581733	0.214426	0	0
	0.139358	0.672294	0.188348	0	0			m/z = 495	m/z = 497	m/z = 499	m/z = 501	m/z = 503
H218O-18O2	0.00329826	0.00841363	0.185405	0.56553	0.237353		H2O/18O2 (%)	2.0 ± 0.3	1.1 ± 0.3	95.7 ± 1.1	1.2 ± 0.6	-
	0.00384905	0.014885	0.185386	0.558623	0.237258		H218O/O2 (%)	17.0 ± 3.2	62.5 ± 4.5	20.4 ± 1.4	-	-
	0.00422183	0.0187318	0.177891	0.57671	0.222445		H218O/18O2 (%)	0.4 ± 0.05	1.4 ± 0.5	18.3 ± 0.4	56.7 ± 0.9	23.2 ± 0.9

## Sheet: Figure S3a
	standard curve
	0	6082	5767	5876	5908.33	0
	0.625	8653	8060	8020	8244.33	2336
	1.25	11130	10591	11229	10983.3	5075
	2.5	15436	15477	15754	15555.7	9647.33
	5	24685	25157	24732	24858	18949.7
	10	42077	43370	41767	42404.7	36496.3
	reaction			negative control						reaction-neg			conc of aKG in cell			conc of aKG in reaction			consumption					% of. Consumption
ratio	1	2	3	1	2	3		ratio	conc	1	2	3	1	2	3	1	2	3	1	2	3	average	stdev				average	stdev
0	28446	25669	27144	8169	9023	8308		0	0	20277	16646	18836	5.49378	4.51001	5.10336	219.751	180.4	204.134		19.5996	-4.13449	7.73253	16.7825		9.79978	-2.06725	3.86627	8.39125
0.5	18356	16117	16422	9198	9307	9717		0.5	100	9158	6810	6705	2.48124	1.84508	1.81663	99.2495	73.8031	72.6652	100.75	126.197	127.335	118.094	15.0307	50.3752	63.0984	63.6674	59.047	7.51537
0.75	10085	10209	18274	9151	8766	9289		0.75	150	934	1443	8985	0.253055	0.390962	2.43437	10.1222	15.6385	97.3746	189.878	184.362	102.625	158.955	48.8607	94.9389	92.1808		93.5598	1.9503
1	12940	9587	11017	11916	9056	9630		1	200	1024	531	1387	0.277439	0.143867	0.375789	11.0976	5.75469	15.0316	188.902	194.245	184.968	189.372	4.65623	94.4512	97.1227	92.4842	94.686	2.32812
1.5	9709	9264	9338	8669	8713	9067		1.5	300	1040	551	271	0.281774	0.149286	0.0734238	11.271	5.97144	2.93695	188.729	194.029	197.063	193.274	4.21799	94.3645	97.0143	98.5315	96.6368	2.109

## Sheet: Figure S3c
	peak area of 1
ratio	1	2	3	average				average	stdev
0	4701	9557	8610	7622.67	-2921.67	1934.33	987.333	-3.03165e-13	2574.16
0.5	12639	9839	14480	12319.3	5016.33	2216.33	6857.33	4696.67	2336.96
1	21998	20494	20586	21026	14375.3	12871.3	12963.3	13403.3	843.033
1.5	32093	33466	31766	32441.7	24470.3	25843.3	24143.3	24819	902.04
2	41816	36272	41671	39919.7	34193.3	28649.3	34048.3	32297	3159.8
3	44108	46354	47025	45829	36485.3	38731.3	39402.3	38206.3	1527.72

## Sheet: Figure S5
NvfI gel-filtration			biorad standard gelfiltration
time			time
0	-268.403		1.116	2.938			Ve	MW	Vc(geometric column volume=r2*π*I	VoidVolume	LogMW	Kav=(Ve-V0)/(Vc-V0)
0.026	-0.874		1.142	3.303		Thyroglobulin	8.645	670000	24	9.6	5.82607	-0.0663194
0.052	-2.009		1.168	3.408		γ-globulin	12.227	158000			5.19866	0.182431
0.079	-1.575		1.194	2.983		Ovalbimin	14.217	44000			4.64345	0.320625
0.105	-1.527		1.22	2.702		Myoglobin	16.428	17000			4.23045	0.474167
0.131	1.927		1.246	3.512		Vitamin B12	19.633	1350			3.13033	0.696736
0.157	2.753		1.271	2.841
0.183	1.712		1.297	2.589		NvfI	14.52	34154.8			4.53345	0.341667
0.209	1.485		1.323	2.741
0.236	1.346		1.349	2.262
0.262	1.36		1.375	2.043
0.288	0.998		1.401	1.989
0.314	0.759		1.427	1.893
0.34	0.311		1.453	1.828
0.366	0.398		1.479	1.845
0.393	-0.222		1.505	1.666
0.419	-0.276		1.531	1.792
0.445	0.362		1.557	1.66
0.471	0.779		1.583	1.773
0.497	0.14		1.609	1.509
0.523	0.263		1.635	1.573
0.55	-0.174		1.661	1.482
0.576	-0.218		1.687	1.449
0.602	-0.23		1.713	1.387
0.628	-0.215		1.739	1.69
0.654	-0.183		1.765	2.478
0.681	-0.053		1.79	2.026
0.707	-0.076		1.816	2.185
0.733	-0.284		1.842	2.265
0.759	-0.516		1.868	1.924
0.785	-0.746		1.894	2.02
0.811	-1.243		1.92	2.081
0.838	-0.963		1.946	1.781
0.864	-0.559		1.972	1.103
0.89	-0.663		1.998	1.122
0.916	-0.601		2.024	1.144
0.942	-0.6		2.05	1.148
0.968	-0.503		2.076	0.995
0.995	-0.726		2.102	0.931
1.021	-0.724		2.128	1.247
1.047	-0.823		2.154	1.191
1.073	-0.919		2.18	1.188
1.099	-0.881		2.206	1.093
1.126	-0.913		2.232	1.209
1.152	-0.846		2.258	0.77
1.178	-1.278		2.283	0.901
1.204	-1.243		2.309	0.962
1.23	-1.27		2.335	0.91
1.256	-1.027		2.361	1.494
1.283	-0.954		2.387	1.638
1.309	-0.968		2.413	0.951
1.335	-0.792		2.439	1.804
1.361	-1.112		2.465	1.915
1.387	-1.342		2.491	1.301
1.413	-1.061		2.517	1.392
1.44	-1.292		2.543	1.592
1.466	-1.06		2.569	0.465
1.492	-0.911		2.595	1.464
1.518	-1.274		2.621	1.249
1.544	-1.276		2.647	0.911
1.57	-1.332		2.673	1.002
1.597	-1.458		2.699	1.014
1.623	-1.494		2.725	1.001
1.649	-1.583		2.751	0.975
1.675	-1.133		2.776	1.006
1.701	-1.126		2.802	1.157
1.728	-1.305		2.828	1.015
1.754	-1.352		2.854	0.961
1.78	-1.45		2.88	0.807
1.806	-1.101		2.906	0.784
1.832	-0.847		2.932	0.751
1.858	-1.121		2.958	0.663
1.885	-0.65		2.984	1.625
1.911	-1.305		3.01	1.688
1.937	-1.201		3.036	1.558
1.963	-1.296		3.062	1.499
1.989	-1.51		3.088	1.609
2.015	-1.678		3.114	1.504
2.042	-1.999		3.14	1.453
2.068	-1.607		3.166	1.488
2.094	-1.115		3.192	1.099
2.12	-1.179		3.218	0.761
2.146	-0.998		3.244	0.849
2.172	-0.936		3.27	0.713
2.199	-1.16		3.295	0.835
2.225	-1.508		3.321	0.687
2.251	-1.355		3.347	0.734
2.277	-1.254		3.373	0.73
2.303	-0.801		3.399	0.849
2.33	-0.721		3.425	0.74
2.356	-1.009		3.451	0.582
2.382	-1.112		3.477	0.678
2.408	-1.699		3.503	0.719
2.434	-1.736		3.529	0.721
2.46	-1.696		3.555	0.666
2.487	-1.424		3.581	0.827
2.513	-1.51		3.607	1.467
2.539	-1.407		3.633	1.297
2.565	-1.488		3.659	1.424
2.591	-1.479		3.685	1.329
2.617	-1.673		3.711	1.315
2.644	-1.341		3.737	1.415
2.67	-1.306		3.763	0.686
2.696	-1.454		3.788	0.874
2.722	-1.47		3.814	1.422
2.748	-1.09		3.84	0.934
2.774	-1.366		3.866	0.719
2.801	-1.918		3.892	1.172
2.827	-1.511		3.918	0.613
2.853	-2.111		3.944	0.833
2.879	-2.065		3.97	1.385
2.905	-1.728		3.996	0.836
2.932	-1.158		4.022	0.771
2.958	-0.977		4.048	0.83
2.984	-0.966		4.074	0.955
3.01	-0.855		4.1	0.872
3.036	-0.8		4.126	0.798
3.062	-0.881		4.152	0.693
3.089	-0.711		4.178	0.611
3.115	-0.703		4.204	0.889
3.141	-1.128		4.23	1.6
3.167	-0.896		4.256	1.374
3.193	-0.656		4.282	1.328
3.219	-1.291		4.307	1.376
3.246	-1.113		4.333	1.458
3.272	-1.194		4.359	1.34
3.298	-1.079		4.385	1.304
3.324	-1.176		4.411	1.02
3.35	-0.87		4.437	0.633
3.377	-0.709		4.463	0.699
3.403	-0.876		4.489	0.689
3.429	-0.649		4.515	0.552
3.455	-0.724		4.541	0.871
3.481	-1.29		4.567	0.773
3.507	-0.882		4.593	0.695
3.534	-0.995		4.619	0.744
3.56	-1.482		4.645	0.682
3.586	-1.266		4.671	0.71
3.612	-1.202		4.697	0.79
3.638	-1.897		4.723	0.612
3.664	-2.146		4.749	0.807
3.691	-1.958		4.775	0.735
3.717	-1.769		4.8	0.687
3.743	-1.413		4.826	1.163
3.769	-1.256		4.852	1.337
3.795	-1.188		4.878	1.149
3.821	-1.164		4.904	1.07
3.848	-1.205		4.93	1.367
3.874	-1.149		4.956	1.133
3.9	-1.242		4.982	0.955
3.926	-1.325		5.008	1.129
3.952	-1.349		5.034	1.179
3.979	-1.691		5.06	0.7
4.005	-1.187		5.086	0.86
4.031	-1.577		5.112	0.538
4.057	-1.757		5.138	0.542
4.083	-1.676		5.164	0.861
4.109	-1.583		5.19	0.637
4.136	-1.662		5.216	0.381
4.162	-1.392		5.242	0.639
4.188	-1.558		5.268	0.59
4.214	-1.179		5.294	-0.227
4.24	-1.52		5.319	1.201
4.266	-1.4		5.345	0.527
4.293	-1.316		5.371	0.419
4.319	-1.479		5.397	0.49
4.345	-1.668		5.423	0.747
4.371	-1.545		5.449	1.554
4.397	-1.917		5.475	1.47
4.423	-1.063		5.501	1.32
4.45	-2.414		5.527	1.33
4.476	-1.973		5.553	1.378
4.502	-2.611		5.579	1.346
4.528	-1.857		5.605	1.301
4.554	-1.617		5.631	1.216
4.581	-1.274		5.657	0.694
4.607	-1.292		5.683	0.658
4.633	-1.279		5.709	0.735
4.659	-1.413		5.735	0.667
4.685	-1.28		5.761	0.762
4.711	-1.335		5.787	0.709
4.738	-1.141		5.812	0.648
4.764	-1.373		5.838	0.612
4.79	-1.575		5.864	0.592
4.816	-1.319		5.89	0.771
4.842	-1.58		5.916	0.733
4.868	-1.717		5.942	0.603
4.895	-1.716		5.968	0.793
4.921	-1.516		5.994	0.635
4.947	-1.725		6.02	0.757
4.973	-1.461		6.046	1.326
4.999	-1.076		6.072	1.614
5.025	-0.963		6.098	1.512
5.052	-0.984		6.124	1.587
5.078	-1.102		6.15	1.537
5.104	-1.128		6.176	1.388
5.13	-1.082		6.202	1.468
5.156	-1.265		6.228	1.383
5.183	-1.52		6.254	1.444
5.209	-1.433		6.28	1.304
5.235	-1.022		6.306	1.315
5.261	-2.232		6.331	1.407
5.287	-2.334		6.357	1.445
5.313	-2.754		6.383	1.724
5.34	-1.72		6.409	1.56
5.366	-2.133		6.435	1.61
5.392	-1.278		6.461	2.109
5.418	-2.389		6.487	1.632
5.444	-0.962		6.513	2.196
5.47	-1.553		6.539	2.945
5.497	-1.474		6.565	2.236
5.523	-1.461		6.591	2.468
5.549	-1.381		6.617	2.765
5.575	-1.455		6.643	2.081
5.601	-1.776		6.669	2.954
5.628	-1.572		6.695	3.3
5.654	-1.653		6.721	3.081
5.68	-2.049		6.747	3.269
5.706	-2.034		6.773	3.448
5.732	-1.909		6.799	3.562
5.758	-1.999		6.824	3.765
5.785	-1.941		6.85	3.901
5.811	-1.832		6.876	4.068
5.837	-1.736		6.902	4.199
5.863	-1.869		6.928	4.443
5.889	-1.834		6.954	4.602
5.915	-1.845		6.98	4.926
5.942	-1.813		7.006	5.16
5.968	-1.756		7.032	5.914
5.994	-1.731		7.058	6.519
6.02	-1.755		7.084	7.389
6.046	-1.667		7.11	8.621
6.072	-1.73		7.136	9.911
6.099	-1.955		7.162	11.294
6.125	-1.571		7.188	12.51
6.151	-1.641		7.214	13.982
6.177	-1.194		7.24	15.094
6.203	-0.223		7.266	16.366
6.23	-0.291		7.292	17.059
6.256	0.637		7.318	17.544
6.282	0.347		7.343	18.016
6.308	0.873		7.369	18.336
6.334	0.814		7.395	18.439
6.36	1.19		7.421	18.635
6.387	0.862		7.447	18.715
6.413	0.959		7.473	18.676
6.439	1.385		7.499	18.163
6.465	1.569		7.525	17.708
6.491	1.514		7.551	17.541
6.517	1.746		7.577	17.532
6.544	1.976		7.603	17.164
6.57	2.128		7.629	16.824
6.596	2.584		7.655	16.583
6.622	2.784		7.681	16.5
6.648	3.221		7.707	16.085
6.674	3.254		7.733	16.209
6.701	3.499		7.759	16.134
6.727	3.932		7.785	15.752
6.753	4.063		7.811	16.023
6.779	4.642		7.836	15.739
6.805	4.924		7.862	15.369
6.832	5.375		7.888	16.717
6.858	6.102		7.914	16.904
6.884	7.076		7.94	17.154
6.91	7.686		7.966	18.232
6.936	8.859		7.992	18.526
6.962	9.996		8.018	18.951
6.989	11.477		8.044	21.299
7.015	12.888		8.07	21.915
7.041	14.19		8.096	23.2
7.067	15.673		8.122	25.004
7.093	17.626		8.148	26.971
7.119	19.312		8.174	29.208
7.146	21.107		8.2	31.579
7.172	22.787		8.226	33.959
7.198	24.77		8.252	36.646
7.224	25.824		8.278	39.471
7.25	28.167		8.304	42.253
7.276	29.222		8.329	45.14
7.303	30.45		8.355	47.771
7.329	31.623		8.381	50.652
7.355	32.835		8.407	53.144
7.381	33.775		8.433	55.437
7.407	34.499		8.459	57.785
7.434	35.026		8.485	59.818
7.46	35.768		8.511	61.512
7.486	35.978		8.537	63.014
7.512	36.046		8.563	63.876
7.538	36.11		8.589	64.561
7.564	35.919		8.615	65.136
7.591	35.902		8.641	65.193
7.617	35.567		8.667	64.911
7.643	35.322		8.693	64.6
7.669	34.937		8.719	63.591
7.695	34.409		8.745	62.5
7.721	34.412		8.771	61.285
7.748	33.982		8.797	59.692
7.774	33.385		8.823	57.887
7.8	32.704		8.848	56.069
7.826	32.042		8.874	53.991
7.852	31.474		8.9	51.795
7.879	30.723		8.926	49.93
7.905	30.222		8.952	47.482
7.931	29.58		8.978	45.386
7.957	29.31		9.004	43.12
7.983	28.539		9.03	40.909
8.009	28.124		9.056	38.873
8.036	27.337		9.082	36.586
8.062	27.523		9.108	35.082
8.088	26.478		9.134	33.862
8.114	26.576		9.16	31.928
8.14	25.628		9.186	30.046
8.166	26.217		9.212	27.538
8.193	25.135		9.238	26.549
8.219	24.951		9.264	25.433
8.245	24.357		9.29	23.44
8.271	23.646		9.316	22.3
8.297	23.277		9.341	21.014
8.323	22.963		9.367	18.98
8.35	22.57		9.393	19.132
8.376	22.148		9.419	18.132
8.402	21.909		9.445	16.955
8.428	21.549		9.471	16.376
8.454	21.203		9.497	15.79
8.481	20.772		9.523	15.336
8.507	20.685		9.549	15.012
8.533	20.287		9.575	14.697
8.559	20.174		9.601	14.424
8.585	19.754		9.627	14.288
8.611	19.384		9.653	14.328
8.638	19.014		9.679	14.152
8.664	19.236		9.705	14.247
8.69	18.788		9.731	14.933
8.716	18.593		9.757	15.394
8.742	18.193		9.783	15.534
8.768	17.905		9.809	15.788
8.795	17.558		9.835	15.997
8.821	17.436		9.86	16.328
8.847	17.152		9.886	16.692
8.873	16.928		9.912	16.718
8.899	16.43		9.938	17.107
8.925	16.667		9.964	16.837
8.952	16.202		9.99	17.241
8.978	16.986		10.016	17.358
9.004	15.942		10.042	17.405
9.03	16.384		10.068	17.664
9.056	15.107		10.094	17.72
9.083	15.495		10.12	17.711
9.109	14.905		10.146	17.697
9.135	14.773		10.172	17.379
9.161	14.587		10.198	17.374
9.187	14.377		10.224	17.182
9.213	14.301		10.25	16.759
9.24	14.011		10.276	16.245
9.266	13.929		10.302	16.147
9.292	13.904		10.328	15.701
9.318	13.609		10.353	15.583
9.344	13.792		10.379	15.303
9.37	13.66		10.405	14.803
9.397	13.554		10.431	14.261
9.423	13.489		10.457	14.119
9.449	13.476		10.483	13.708
9.475	13.351		10.509	12.974
9.501	12.786		10.535	12.846
9.527	12.645		10.561	11.979
9.554	12.542		10.587	11.423
9.58	12.449		10.613	11.831
9.606	12.391		10.639	10.999
9.632	12.238		10.665	10.572
9.658	12.258		10.691	10.469
9.685	12.086		10.717	9.789
9.711	12.103		10.743	9.283
9.737	11.992		10.769	10.285
9.763	12.692		10.795	9.456
9.789	12.618		10.821	9.297
9.815	12.64		10.847	9.265
9.842	12.527		10.872	9.37
9.868	11.831		10.898	9.272
9.894	12.698		10.924	9.261
9.92	11.725		10.95	9.472
9.946	11.933		10.976	10.295
9.972	11.477		11.002	10.366
9.999	11.782		11.028	10.559
10.025	11.285		11.054	10.843
10.051	11.313		11.08	11.058
10.077	11.268		11.106	11.25
10.103	11.127		11.132	11.307
10.13	11.119		11.158	11.987
10.156	11.155		11.184	12.455
10.182	11.343		11.21	12.919
10.208	11.297		11.236	13.735
10.234	11.287		11.262	14.387
10.26	11.103		11.288	15.264
10.287	11.496		11.314	16.029
10.313	11.492		11.34	17.242
10.339	11.547		11.365	18.409
10.365	11.472		11.391	19.434
10.391	11.435		11.417	20.788
10.417	11.399		11.443	22.123
10.444	11.222		11.469	23.481
10.47	11.286		11.495	24.973
10.496	11.057		11.521	26.518
10.522	10.84		11.547	28.423
10.548	10.582		11.573	30.621
10.574	11.184		11.599	32.703
10.601	10.923		11.625	34.691
10.627	10.978		11.651	38.479
10.653	10.917		11.677	39.39
10.679	10.718		11.703	41.758
10.705	10.426		11.729	43.661
10.732	10.487		11.755	46.096
10.758	10.083		11.781	48.02
10.784	10.253		11.807	49.669
10.81	9.972		11.833	51.983
10.836	9.831		11.859	53.826
10.862	10.01		11.884	55.76
10.889	10.461		11.91	58.113
10.915	10.284		11.936	59.082
10.941	10.279		11.962	61.17
10.967	10.26		11.988	63.338
10.993	10.724		12.014	63.781
11.019	10.684		12.04	65.398
11.046	10.796		12.066	66.408
11.072	10.759		12.092	66.066
11.098	10.855		12.118	68.152
11.124	10.989		12.144	68.252
11.15	10.949		12.17	68.178
11.176	11.199		12.196	69.125
11.203	11.085		12.222	68.901
11.229	11.044		12.248	68.661
11.255	11.045		12.274	68.131
11.281	11.25		12.3	67.437
11.307	10.959		12.326	66.752
11.334	10.816		12.352	65.702
11.36	10.668		12.377	64.832
11.386	10.957		12.403	63.185
11.412	11.328		12.429	61.557
11.438	11.222		12.455	60.06
11.464	10.928		12.481	58.602
11.491	11.27		12.507	57.075
11.517	10.993		12.533	55.385
11.543	10.708		12.559	53.688
11.569	10.664		12.585	51.72
11.595	10.611		12.611	50.096
11.621	10.486		12.637	48.551
11.648	10.783		12.663	46.491
11.674	10.486		12.689	44.495
11.7	11.095		12.715	43.094
11.726	10.446		12.741	41.044
11.752	10.839		12.767	39.27
11.778	10.09		12.793	37.801
11.805	11.152		12.819	37.231
11.831	10.285		12.845	35.505
11.857	10.693		12.871	33.793
11.883	10.946		12.896	32.224
11.909	11.101		12.922	30.823
11.936	12.122		12.948	29.289
11.962	12.735		12.974	27.884
11.988	12.983		13	26.883
12.014	13.498		13.026	25.007
12.04	14.012		13.052	23.82
12.066	14.525		13.078	22.539
12.093	15.296		13.104	21.732
12.119	15.64		13.13	20.842
12.145	16.216		13.156	19.746
12.171	16.813		13.182	19.122
12.197	17.647		13.208	18.479
12.223	18.075		13.234	17.471
12.25	18.621		13.26	17.212
12.276	19.316		13.286	16.227
12.302	20.019		13.312	15.432
12.328	20.437		13.338	15.926
12.354	21.417		13.364	15.26
12.381	22.038		13.389	14.198
12.407	22.544		13.415	14.988
12.433	22.987		13.441	15.363
12.459	23.66		13.467	14.608
12.485	24.177		13.493	15.393
12.511	24.645		13.519	15.259
12.538	24.883		13.545	15.504
12.564	25.101		13.571	15.663
12.59	24.785		13.597	16.217
12.616	26.304		13.623	16.911
12.642	25.019		13.649	17.395
12.668	25.844		13.675	18.433
12.695	24.753		13.701	19.623
12.721	26.55		13.727	21.063
12.747	26.488		13.753	22.604
12.773	26.788		13.779	24.143
12.799	26.945		13.805	26.082
12.825	26.696		13.831	27.937
12.852	26.686		13.857	29.88
12.878	26.68		13.882	32.021
12.904	26.538		13.908	34.121
12.93	26.297		13.934	36.254
12.956	26.038		13.96	38.213
12.983	25.608		13.986	39.942
13.009	25.49		14.012	41.837
13.035	25.112		14.038	44.024
13.061	24.782		14.064	45.898
13.087	24.422		14.09	46.98
13.113	24.508		14.116	47.687
13.14	24.057		14.142	48.461
13.166	24.022		14.168	48.884
13.192	23.894		14.194	48.921
13.218	24.012		14.22	49.062
13.244	23.989		14.246	48.36
13.27	23.989		14.272	47.637
13.297	24.134		14.298	47.124
13.323	24.525		14.324	46.338
13.349	25.028		14.35	45.395
13.375	25.936		14.376	44.76
13.401	27.234		14.401	43.594
13.427	28.85		14.427	42.325
13.454	30.923		14.453	41.194
13.48	33.753		14.479	39.817
13.506	36.472		14.505	38.502
13.532	41.647		14.531	37.008
13.558	45.87		14.557	35.47
13.585	50.685		14.583	33.785
13.611	57.325		14.609	32.528
13.637	65.147		14.635	31.196
13.663	72.755		14.661	29.689
13.689	81.265		14.687	28.45
13.715	90.05		14.713	27.619
13.742	99.098		14.739	25.633
13.768	108.213		14.765	24.315
13.794	116.455		14.791	23.132
13.82	125.503		14.817	21.138
13.846	134.567		14.843	20.775
13.872	141.746		14.869	19.012
13.899	150.35		14.894	17.535
13.925	158.241		14.92	16.637
13.951	164.643		14.946	15.755
13.977	171.903		14.972	14.881
14.003	178.163		14.998	14.102
14.029	183.915		15.024	13.48
14.056	190.968		15.05	12.811
14.082	196.171		15.076	12.301
14.108	201.729		15.102	11.795
14.134	207.667		15.128	11.331
14.16	212.212		15.154	10.989
14.187	216.451		15.18	10.539
14.213	221.449		15.206	10.199
14.239	224.948		15.232	9.967
14.265	229.458		15.258	10.286
14.291	232.735		15.284	10.75
14.317	235.479		15.31	10.361
14.344	237.736		15.336	10.13
14.37	240.011		15.362	10.106
14.396	241.026		15.388	9.867
14.422	243.182		15.413	9.425
14.448	243.002		15.439	9.741
14.474	242.981		15.465	9.551
14.501	241.87		15.491	9.311
14.527	242.062		15.517	9.334
14.553	239.31		15.543	9.408
14.579	237.103		15.569	9.54
14.605	233.884		15.595	9.758
14.632	230.043		15.621	10.083
14.658	225.808		15.647	10.411
14.684	221.444		15.673	10.838
14.71	215.58		15.699	11.17
14.736	207.902		15.725	11.836
14.762	199.919		15.751	12.727
14.789	191.923		15.777	13.306
14.815	181.661		15.803	14.332
14.841	172.282		15.829	15.535
14.867	162.306		15.855	17.014
14.893	151.16		15.881	19.203
14.919	141.58		15.906	21.525
14.946	130.367		15.932	23.556
14.972	119.493		15.958	25.882
14.998	109.479		15.984	28.967
15.024	99.112		16.01	31.483
15.05	89.334		16.036	34.458
15.076	81.258		16.062	38.521
15.103	72.243		16.088	41.052
15.129	64.895		16.114	44.718
15.155	57.777		16.14	48.49
15.181	50.799		16.166	51.901
15.207	45.011		16.192	54.786
15.234	39.541		16.218	59.397
15.26	34.193		16.244	61.829
15.286	30.675		16.27	64.429
15.312	26.459		16.296	66.73
15.338	23.815		16.322	68.715
15.364	20.559		16.348	70.072
15.391	18.321		16.374	71.227
15.417	15.777		16.4	71.94
15.443	14.636		16.425	72.003
15.469	12.889		16.451	71.976
15.495	12.156		16.477	71.548
15.521	10.953		16.503	71.163
15.548	10.028		16.529	70.235
15.574	9.082		16.555	68.884
15.6	8.444		16.581	67.477
15.626	7.454		16.607	65.815
15.652	6.888		16.633	64.053
15.678	6.581		16.659	62.25
15.705	6.142		16.685	60.594
15.731	6.004		16.711	58.771
15.757	5.467		16.737	56.939
15.783	5.396		16.763	54.689
15.809	4.959		16.789	52.931
15.836	4.847		16.815	50.901
15.862	4.521		16.841	48.863
15.888	4.449		16.867	46.709
15.914	4.568		16.893	44.75
15.94	4.309		16.918	42.653
15.966	4.324		16.944	40.489
15.993	4.156		16.97	38.234
16.019	3.982		16.996	36.021
16.045	3.784		17.022	33.862
16.071	3.561		17.048	31.804
16.097	3.588		17.074	29.498
16.123	3.468		17.1	28.361
16.15	3.4		17.126	26.388
16.176	3.234		17.152	24.29
16.202	3.23		17.178	22.475
16.228	2.624		17.204	20.801
16.254	3.422		17.23	19.078
16.28	2.594		17.256	17.48
16.307	3.261		17.282	15.965
16.333	2.061		17.308	14.545
16.359	3.517		17.334	12.94
16.385	2.886		17.36	11.892
16.411	2.841		17.386	9.981
16.438	3.029		17.412	9.628
16.464	3.253		17.437	9.247
16.49	3.108		17.463	7.87
16.516	3.046		17.489	7.394
16.542	3.022		17.515	6.762
16.568	2.854		17.541	5.564
16.595	2.89		17.567	5.93
16.621	2.884		17.593	5.656
16.647	2.651		17.619	4.923
16.673	2.349		17.645	4.746
16.699	2.451		17.671	4.365
16.725	1.872		17.697	4.158
16.752	1.743		17.723	4.767
16.778	1.613		17.749	4.931
16.804	1.709		17.775	4.644
16.83	1.894		17.801	4.467
16.856	2.093		17.827	4.44
16.883	2.246		17.853	4.205
16.909	2.087		17.879	3.976
16.935	2.178		17.905	3.845
16.961	2.15		17.93	3.82
16.987	2.036		17.956	3.738
17.013	1.964		17.982	3.757
17.04	2.148		18.008	3.724
17.066	1.742		18.034	3.84
17.092	1.823		18.06	3.867
17.118	1.98		18.086	4.082
17.144	1.506		18.112	3.974
17.17	2.085		18.138	3.988
17.197	1.657		18.164	4.421
17.223	1.555		18.19	4.206
17.249	1.887		18.216	4.208
17.275	2.057		18.242	4.311
17.301	2.018		18.268	4.425
17.327	2.081		18.294	4.526
17.354	2		18.32	4.831
17.38	2.042		18.346	5.491
17.406	2.015		18.372	5.707
17.432	2.079		18.398	5.887
17.458	1.904		18.424	5.818
17.485	1.824		18.449	6.236
17.511	1.865		18.475	6.563
17.537	1.623		18.501	6.384
17.563	1.317		18.527	6.633
17.589	1.272		18.553	6.417
17.615	1.119		18.579	6.701
17.642	1.42		18.605	6.792
17.668	1.978		18.631	6.912
17.694	2.107		18.657	7.377
17.72	2.005		18.683	7.328
17.746	2.166		18.709	7.761
17.772	2.094		18.735	7.951
17.799	2.123		18.761	8.014
17.825	1.911		18.787	9.511
17.851	2.064		18.813	9.479
17.877	1.934		18.839	9.853
17.903	1.879		18.865	10.595
17.929	1.929		18.891	10.765
17.956	1.697		18.917	10.932
17.982	1.416		18.942	13.232
18.008	1.68		18.968	13.524
18.034	1.177		18.994	14.491
18.06	2.106		19.02	15.745
18.087	1.633		19.046	17.042
18.113	2.092		19.072	18.618
18.139	1.191		19.098	20.23
18.165	2.323		19.124	22.29
18.191	1.679		19.15	24.444
18.217	1.809		19.176	27.144
18.244	1.715		19.202	29.893
18.27	1.701		19.228	32.892
18.296	1.425		19.254	36.281
18.322	1.543		19.28	39.8
18.348	1.573		19.306	43.316
18.374	1.088		19.332	47.137
18.401	0.966		19.358	50.862
18.427	0.998		19.384	54.438
18.453	1.168		19.41	58.075
18.479	1.46		19.435	61.172
18.505	1.594		19.461	63.916
18.532	1.361		19.487	66.432
18.558	1.599		19.513	68.863
18.584	1.512		19.539	70.728
18.61	1.406		19.565	71.874
18.636	1.41		19.591	72.675
18.662	1.457		19.617	72.928
18.689	1.375		19.643	72.793
18.715	1.252		19.669	72.305
18.741	1.328		19.695	71.511
18.767	1.257		19.721	70.165
18.793	1.162		19.747	68.888
18.819	1.301		19.773	66.803
18.846	1.232		19.799	64.737
18.872	1.141		19.825	63.063
18.898	1.61		19.851	61.129
18.924	1.932		19.877	59.146
18.95	1.219		19.903	57.371
18.976	2.064		19.929	55.564
19.003	1.349		19.954	53.987
19.029	1.322		19.98	52.466
19.055	0.578		20.006	50.929
19.081	1.948		20.032	49.337
19.107	0.906		20.058	48.399
19.134	1.076		20.084	47.462
19.16	1.078		20.11	45.285
19.186	1.192		20.136	44.439
19.212	1.125		20.162	43.956
19.238	1.142		20.188	42.77
19.264	1.068		20.214	41.528
19.291	1.014		20.24	41.322
19.317	1.056		20.266	39.679
19.343	1.019		20.292	39.003
19.369	1.052		20.318	37.936
19.395	1.045		20.344	35.957
19.421	1.077		20.37	34.565
19.448	0.885		20.396	32.241
19.474	1.097		20.422	30.594
19.5	0.869		20.447	29.043
19.526	0.936		20.473	27.459
19.552	0.929		20.499	25.845
19.578	1.133		20.525	24.145
19.605	1.362		20.551	22.599
19.631	1.399		20.577	21.001
19.657	1.429		20.603	19.477
19.683	1.36		20.629	18.069
19.709	1.325		20.655	16.658
19.736	1.188		20.681	15.215
19.762	1.216		20.707	13.939
19.788	1.164		20.733	12.823
19.814	1.131		20.759	11.654
19.84	1.075		20.785	10.972
19.866	0.827		20.811	10.589
19.893	1.425		20.837	9.621
19.919	0.42		20.863	8.702
19.945	1.329		20.889	8.165
19.971	0.616		20.915	7.349
19.997	1.348		20.941	6.613
20.023	1.001		20.966	5.938
20.05	1.01		20.992	5.474
20.076	1.034		21.018	4.533
20.102	1.166		21.044	4.132
20.128	1.115		21.07	3.829
20.154	1.08		21.096	3.46
20.18	1.252		21.122	3.219
20.207	1.049		21.148	2.749
20.233	1.164		21.174	2.622
20.259	1.266		21.2	2.704
20.285	0.957		21.226	2.27
20.311	0.956		21.252	2.076
20.338	0.784		21.278	2.12
20.364	0.804		21.304	1.948
20.39	0.89		21.33	1.767
20.416	1.521		21.356	1.498
20.442	1.46		21.382	1.599
20.468	1.454		21.408	2.008
20.495	1.473		21.434	2.168
20.521	1.405		21.459	1.761
20.547	0.795		21.485	1.324
20.573	0.971		21.511	1.558
20.599	0.822		21.537	1.501
20.625	0.79		21.563	1.282
20.652	0.811		21.589	1.444
20.678	0.703		21.615	1.136
20.704	0.609		21.641	0.41
20.73	0.662		21.667	1.773
20.756	0.732		21.693	1.252
20.783	0.573		21.719	0.945
20.809	0.822		21.745	1.072
20.835	0.893		21.771	1.022
20.861	0.411		21.797	0.882
20.887	0.717		21.823	1.005
20.913	0.553		21.849	0.914
20.94	0.777		21.875	0.832
20.966	0.68		21.901	0.78
20.992	0.709		21.927	0.638
21.018	0.537		21.953	0.759
21.044	0.578		21.978	0.652
21.07	0.674		22.004	0.686
21.097	0.508		22.03	0.612
21.123	0.505		22.056	0.591
21.149	0.418		22.082	0.334
21.175	0.348		22.108	0.467
21.201	0.206		22.134	0.519
21.227	0.748		22.16	0.564
21.254	0.501		22.186	0.63
21.28	0.693		22.212	0.605
21.306	0.469		22.238	0.621
21.332	0.455		22.264	0.744
21.358	0.049		22.29	0.483
21.385	0.011		22.316	0.618
21.411	-0.12		22.342	0.578
21.437	0.128		22.368	0.416
21.463	0.017		22.394	0.503
21.489	0.143		22.42	0.549
21.515	-0.001		22.446	0.435
21.542	0.002		22.471	0.662
21.568	-0.14		22.497	0.472
21.594	-0.125		22.523	0.314
21.62	-0.279		22.549	0.637
21.646	0.092		22.575	0.488
21.672	-0.536		22.601	0.389
21.699	0.3		22.627	0.512
21.725	-0.245		22.653	0.825
21.751	0.331		22.679	0.781
21.777	-0.841		22.705	0.704
21.803	0.666		22.731	0.82
21.829	-0.367		22.757	0.717
21.856	-0.24		22.783	0.737
21.882	-0.142		22.809	0.942
21.908	-0.338		22.835	0.206
21.934	-0.262		22.861	0.078
21.96	-0.278		22.887	0.874
21.987	-0.445		22.913	0.151
22.013	-0.309		22.939	0.241
22.039	0.025		22.965	0.407
22.065	0.339		22.99	0.054
22.091	0.305		23.016	0.195
22.117	0.206		23.042	0.777
22.144	0.235		23.068	0.362
22.17	0.063		23.094	0.305
22.196	-0.019		23.12	0.462
22.222	-0.218		23.146	0.351
22.248	-0.234		23.172	0.525
22.274	-0.153		23.198	0.479
22.301	-0.09		23.224	0.488
22.327	-0.144		23.25	0.601
22.353	-0.208		23.276	0.631
22.379	-0.43		23.302	0.547
22.405	-0.237		23.328	0.572
22.431	-0.405		23.354	0.487
22.458	-0.118		23.38	0.481
22.484	-0.138		23.406	0.445
22.51	-0.126		23.432	0.661
22.536	-0.26		23.458	0.986
22.562	-0.015		23.483	0.946
22.589	-0.478		23.509	0.945
22.615	0.605		23.535	0.92
22.641	-0.211		23.561	1.107
22.667	0.261		23.587	0.866
22.693	-0.676		23.613	0.988
22.719	0.445		23.639	1.025
22.746	-0.145		23.665	1.019
22.772	-0.028		23.691	0.871
22.798	-0.279		23.717	0.984
22.824	-0.146		23.743	0.858
22.85	-0.355		23.769	0.871
22.876	-0.265		23.795	0.676
22.903	-0.217		23.821	0.573
22.929	-0.215		23.847	0.715
22.955	-0.286		23.873	0.62
22.981	-0.235		23.899	0.825
23.007	-0.07		23.925	1.156
23.034	-0.132		23.951	0.904
23.06	0.07		23.977	0.874
23.086	0.126		24.002	0.905
23.112	0.068		24.028	0.87
23.138	0.11		24.054	0.852
23.164	0.008		24.08	0.579
23.191	-0.121		24.106	0.742
23.217	-0.225		24.132	0.487
23.243	-0.021		24.158	0.753
23.269	-0.356		24.184	0.602
23.295	-0.641		24.21	0.03
23.321	-0.772
23.348	-0.55
23.374	-0.487
23.4	-0.2
23.426	0.131
23.452	0.42
23.478	0.265
23.505	0.343
23.531	0.422
23.557	0.342
23.583	0.166
23.609	0.108
23.636	0.091
23.662	0.253
23.688	-0.044
23.714	-0.211
23.74	-0.026
23.766	-0.047
23.793	0.017
23.819	0.178
23.845	0.116
23.871	0.203
23.897	0.233
23.923	0.206
23.95	0.19
23.976	0.08
24.002	0.279
24.028	0.017
24.054	0.054
24.08	0.069

## Sheet: Figure S11_kinet WT
standard			average
1.20192	24509	22163	23336
2.40385	36454	40976	38715
4.80769	73363	70202	71782.5
9.61538	135063	149195	142129
19.2308	258352	285397	271874
38.4615		501472	501472
76.9231	959126	984961	972044
reaction	intensity
1.20192	20714	22152	20321
2.40385	35421	38000	33096
4.80769	67098	66551	67413
9.61538	133334	124825	131147
19.2308	244512	271479	256669
38.4615	448758	471196	479882
76.9231	937783	996133	940473
consumption area			average
2622	1184	3015	2273.67
3294	715	5619	3209.33
4684.5	5231.5	4369.5	4761.83
8795	17304	10982	12360.3
27362.5	395.5	15205.5	14321.2
52714	30276	21590	34860
34260.5	-24089.5	31570.5	13913.8
comsumption (conc)								average	stdev
1.20192	20714	22152	20321		2622	1184	3015	2273.67	963.92
2.40385	35421	38000	33096		3294	715	5619	3209.33	2453.1
4.80769	67098	66551	67413		4684.5	5231.5	4369.5	4761.83	436.172
9.61538	133334	124825	131147		8795	17304	10982	12360.3	4418.78
19.2308	244512		256669		27362.5		15205.5	21284	8596.3
38.4615		471196	479882			30276	21590	25933	6141.93
76.9231	937783		940473		34260.5		31570.5	32915.5	1902.12
comsumption conc								average	stdev
1.20192					0.204556	0.0923701	0.235216	0.177381	0.0752005
2.40385					0.256982	0.0557809	0.438368	0.250377	0.191379
4.80769					0.365463	0.408137	0.340888	0.371496	0.0340281
9.61538					0.686144	1.34998	0.856764	0.964295	0.344732
19.2308					2.13469		1.18626	1.66048	0.670643
38.4615						2.36199	1.68435	2.02317	0.479164
76.9231					2.67284		2.46298	2.56791	0.148394
v=dP/dt (sec)								average	stdev
1.20192					0.00170463	0.000769751	0.00196013	0.00147817	0.000626671
2.40385					0.00214152	0.000464841	0.00365307	0.00208648	0.00159483
4.80769					0.00304552	0.00340114	0.00284073	0.0030958	0.000283568
9.61538					0.00571787	0.0112498	0.0071397	0.00803579	0.00287277
19.2308					0.0177891		0.00988551	0.0138373	0.00558869
38.4615						0.0196833	0.0140363	0.0168598	0.00399304
76.9231					0.0222737		0.0205248	0.0213993	0.00123662

## Sheet: Figure S11_kinet Y116A
standard			average	stdev
2.5	30898	32303	31600.5	993.485
5	58297	59396	58846.5	777.11
10	101482	101097	101290	272.236
20	205892	211069	208480	3660.69
40	416494	411247	413870	3710.19
80	851160	889096	870128	26824.8
150	1432956	1449852	1441404	11947.3
reaction	intensity			average	stdev
2.5	25964	28981	29701	28215.3	1982.67
5	56548	54443	55494	55495	1052.5
10	94635	100323	108477	101145	6957.51
20	197766	184737	198618	193707	7779.92
40	397495	399894	400076	399155	1440.48
80	854882	856444	852356	1104.5	2062.86		427441	428222	426178
150	1434656	1431240	1421092	1428996	7054.94		358664	357810	355273
consumption (area)				average	stdev
2.5		2619.5	1899.5	2259.5	509.117
5	2298.5	4403.5	3352.5	3351.5	1052.5
20	10714.5		9862.5	10288.5	602.455
40	16375.5	13976.5	13794.5	14715.5	1440.48
80	15246	13684	17772	15567.3	2062.86
consumption (conc)				average	stdev
2.5		0.263975	0.191418	0.227696	0.0513052
5	0.231627	0.443754	0.337841	0.33774	0.106064
20	1.07973		0.993873	1.0368	0.0607112
40	1.65021	1.40845	1.39011	1.48292	0.145161
80	1.53638	1.37898	1.79094	1.56877	0.20788
v=dP/dt (sec)				average	stdev
2.5		0.00219979	0.00159515	0.00189747	0.000427543
5	0.00193022	0.00369795	0.00281534	0.0028145	0.000883863
20	0.00899776		0.00828228	0.00864002	0.000505926
40	0.0137517	0.0117371	0.0115843	0.0123577	0.00120968
80	0.0128032	0.0114915	0.0149245	0.013073	0.00173233
